# Supplementary material for: Targeting of the Lipid Metabolism Impairs Resistance to BRAF Kinase Inhibitor in Melanoma
Source: Front Cell Dev Biol. 2022 Jul 13;10:927118. doi: 10.3389/fcell.2022.927118 (PMC9326082; doi:10.3389/fcell.2022.927118)
Supplement: Supplementary file 1 [file DataSheet1.ZIP]

Archive with 7 entries (6 files):
- Vergani E_revised supplementary material 10-6-22/
- Vergani E_revised supplementary material 10-6-22/Vergani E-Supplemental material western blot images final.pdf
- Vergani E_revised supplementary material 10-6-22/Vergani E-Supplemental Table S3.docx
- Vergani E_revised supplementary material 10-6-22/Vergani E-Supplementary Figure S1.pdf
- Vergani E_revised supplementary material 10-6-22/Vergani E-Supplementary Table S4.docx
- Vergani E_revised supplementary material 10-6-22/Vergani E-Supplementary tables S1-S2.xlsx
- Vergani E_revised supplementary material 10-6-22/Vergani E_Supplementary Figure S2.pdf
