# Supplementary material for: Targeting of the Lipid Metabolism Impairs Resistance to BRAF Kinase Inhibitor in Melanoma
Source: Front Cell Dev Biol. 2022 Jul 13;10:927118. doi: 10.3389/fcell.2022.927118 (PMC9326082; doi:10.3389/fcell.2022.927118)
Supplement: Supplementary file 1 [file DataSheet1.ZIP › Vergani E_revised supplementary material 10-6-22/Vergani E-Supplementary tables S1-S2.xlsx]

## Sheet: Table S1
Supplementary table S1. List of GSEA Hallmarks in BRAFi resistant versus sensitive cell lines.
NAME	SIZE	ES	NES	NOM p-val	FDR q-val	FWER p-val
HALLMARK_E2F_TARGETS	183	-0.793426	-3.73835	0	0	0
HALLMARK_G2M_CHECKPOINT	183	-0.730826	-3.45064	0	0	0
HALLMARK_MYC_TARGETS_V1	181	-0.668228	-3.19838	0	0	0
HALLMARK_MTORC1_SIGNALING	192	-0.5707	-2.74297	0	0	0
HALLMARK_MYC_TARGETS_V2	53	-0.713982	-2.71714	0	0	0
HALLMARK_UNFOLDED_PROTEIN_RESPONSE	99	-0.50402	-2.16095	0	0	0
HALLMARK_CHOLESTEROL_HOMEOSTASIS	68	-0.534925	-2.139	0	0	0
HALLMARK_MITOTIC_SPINDLE	195	-0.437227	-2.09531	0	0	0
HALLMARK_TNFA_SIGNALING_VIA_NFKB	189	-0.392862	-1.88262	0	0.000411416	0.003
HALLMARK_ANDROGEN_RESPONSE	96	-0.433409	-1.85805	0	0.000502417	0.004
HALLMARK_DNA_REPAIR	135	-0.394701	-1.80593	0	0.000964267	0.008
HALLMARK_SPERMATOGENESIS	131	-0.395222	-1.79822	0	0.00101238	0.009
HALLMARK_ESTROGEN_RESPONSE_LATE	191	-0.353458	-1.68056	0	0.00391294	0.037
HALLMARK_GLYCOLYSIS	191	-0.340295	-1.62475	0.00182149	0.00701306	0.068
HALLMARK_KRAS_SIGNALING_UP	192	-0.321417	-1.54439	0	0.0147403	0.149
HALLMARK_UV_RESPONSE_UP	151	-0.324012	-1.49021	0.0114286	0.0236893	0.243
HALLMARK_IL2_STAT5_SIGNALING	190	-0.308333	-1.47608	0.00385356	0.0254872	0.27
HALLMARK_FATTY_ACID_METABOLISM	153	-0.312197	-1.43917	0.0112994	0.0329305	0.347
HALLMARK_ESTROGEN_RESPONSE_EARLY	188	-0.276504	-1.31962	0.0344828	0.0925801	0.705
HALLMARK_PEROXISOME	97	-0.290864	-1.25213	0.0895238	0.147629	0.9
HALLMARK_APOPTOSIS	153	-0.266408	-1.23538	0.0897196	0.16015	0.929

## Sheet: Table S2
Supplementary Table S2. List of metabolic modules and pathways dysregulated in BRAFi resistant when compared sensitive cell lines.
Module ID	Module description	Pathway	statistic	p.value	adj.p.value	UP/DOWN	Start Metabolite ID	Start Metabolite Name	EndMetaboliteID	End Metabolite Name
M00132_C01204	Inositol phosphate metabolism	Inositol phosphate metabolism	-2.31455	0.0205128	0.629286	DOWN	C01243	1D-myo-Inositol 1,3,4-trisphosphate	C01204	Phytic acid
M00065_G13044	GPI-anchor biosynthesis, core oligosaccharide	Glycosylphosphatidylinositol(GPI)-anchor biosynthesis	-2.19882	0.0289044	0.629286	DOWN	C01194	1-Phosphatidyl-D-myo-inositol	G13044	(GlcN)1 (Ino(acyl)-P)1 (Man)3 (EtN)2 (P)2
M00075_G00019	N-glycan biosynthesis, complex type	N-Glycan biosynthesis	2.0831	0.0400932	0.629286	UP	G00013	(GlcNAc)3 (Man)5 (Asn)1	G00019	(GlcNAc)5 (Man)3 (Asn)1
M00048_C00130	Inosine monophosphate biosynthesis	Purine metabolism	-1.96737	0.0540793	0.629286	DOWN	C00119; C00064	5-Phospho-alpha-D-ribose 1-diphosphate; L-Glutamine	C00130	IMP
M00095_C00235	C5 isoprenoid biosynthesis, mevalonate pathway	Terpenoid backbone biosynthesis	-1.96737	0.0540793	0.629286	DOWN	C00024	Acetyl-CoA	C00235	Dimethylallyl diphosphate
M00131_C00137	Inositol phosphate metabolism	Inositol phosphate metabolism	-1.96737	0.0540793	0.629286	DOWN	C01272	1D-myo-Inositol 1,3,4,5-tetrakisphosphate	C00137	myo-Inositol
M00029_C00086	Urea cycle	Arginine biosynthesis	-1.85164	0.0721057	0.629286	DOWN	C00014; C00049	Ammonia; L-Aspartate	C00086	Urea
M00066_C01290	Lactosylceramide biosynthesis	Sphingolipid metabolism	-1.85164	0.0721057	0.629286	DOWN	C00195	N-Acylsphingosine	C01290	beta-D-Galactosyl-(1->4)-beta-D-glucosyl-(11)-ceramide
M00083_C05745	Fatty acid biosynthesis, elongation	Fatty acid biosynthesis	-1.85164	0.0721057	0.629286	DOWN	C03939	Acetyl-[acyl-carrier protein]	C05745	Butyryl-[acp]
M00089_C00422	Triacylglycerol biosynthesis	Glycerolipid metabolism	1.85164	0.0721057	0.629286	UP	C00093	sn-Glycerol 3-phosphate	C00422	Triacylglycerol
M00107_C00410	Steroid hormone biosynthesis	Steroid hormone biosynthesis	1.85164	0.0721057	0.629286	UP	C00187	Cholesterol	C00410	Progesterone
M00052_C00112	Pyrimidine ribonucleotide biosynthesis	Pyrimidine metabolism	-1.73591	0.0938617	0.648951	DOWN	C00105	UMP	C00112	CDP
M00101_C00187	Cholesterol biosynthesis	Steroid biosynthesis	-1.62019	0.120591	0.648951	DOWN	C01054	(S)-2,3-Epoxysqualene	C00187	Cholesterol
